# Supplementary material for: Inhibition of the STAT3 Signaling Pathway Contributes to the Anti-Melanoma Activities of Shikonin
Source: Front Pharmacol. 2020 May 27;11:748. doi: 10.3389/fphar.2020.00748 (PMC7267064; doi:10.3389/fphar.2020.00748)
Supplement: Supplementary file 2 [file DataSheet_2.zip]

Archive with 66 entries (63 files):
- Uncropped images/
- Uncropped images/A2058 cells/
- Uncropped images/A2058 cells/Akt (different dosages).tif
- Uncropped images/A2058 cells/Akt (different treatment durations).tif
- Uncropped images/A2058 cells/Bcl-2.tif
- Uncropped images/A2058 cells/Caspase 3.tif
- Uncropped images/A2058 cells/Erk (different dosages).tif
- Uncropped images/A2058 cells/Erk (different treatment durations).tif
- Uncropped images/A2058 cells/Jak2.tif
- Uncropped images/A2058 cells/MMP-2 and MMP-9 (Gelatin zymography).tif
- Uncropped images/A2058 cells/MMP-2.tif
- Uncropped images/A2058 cells/Mcl-1.tif
- Uncropped images/A2058 cells/N-cadherin.tif
- Uncropped images/A2058 cells/PARP.tif
- Uncropped images/A2058 cells/STAT3 (cytoplasmic).tif
- Uncropped images/A2058 cells/STAT3 (nuclear).tif
- Uncropped images/A2058 cells/STAT3 dimerization.tif
- Uncropped images/A2058 cells/STAT3.tif
- Uncropped images/A2058 cells/Src.tif
- Uncropped images/A2058 cells/Twist.tif
- Uncropped images/A2058 cells/cleaved-Caspase 3.tif
- Uncropped images/A2058 cells/p-Akt (different dosages).tif
- Uncropped images/A2058 cells/p-Akt (different treatment durations).tif
- Uncropped images/A2058 cells/p-Erk (different dosages).tif
- Uncropped images/A2058 cells/p-Erk (different treatment durations).tif
- Uncropped images/A2058 cells/p-Jak2.tif
- Uncropped images/A2058 cells/p-STAT3.tif
- Uncropped images/A2058 cells/p-Src.tif
- Uncropped images/A2058 cells/p-p38  time 2.tif
- Uncropped images/A2058 cells/p-p38 (different treatment durations).tif
- Uncropped images/A2058 cells/p38 (different dosages).tif
- Uncropped images/A2058 cells/p38 (different treatment durations).tif
- Uncropped images/A2058 cells/vimentin.tif
- Uncropped images/A375 cells/
- Uncropped images/A375 cells/Akt (different dosages).tif
- Uncropped images/A375 cells/Akt (different treatment durations).tif
- Uncropped images/A375 cells/Bcl2  5.tif
- Uncropped images/A375 cells/Caspase 3.tif
- Uncropped images/A375 cells/Erk (different dosages).tif
- Uncropped images/A375 cells/Erk (different treatment durations).tif
- Uncropped images/A375 cells/Jak2.tif
- Uncropped images/A375 cells/MMP-2 and MMP-9 (Gelatin zymography).tif
- Uncropped images/A375 cells/MMP-2.tif
- Uncropped images/A375 cells/Mcl-1.tif
- Uncropped images/A375 cells/N-cadherin.tif
- Uncropped images/A375 cells/PARP.tif
- Uncropped images/A375 cells/STAT3 (cytoplasmic).tif
- Uncropped images/A375 cells/STAT3 (nuclear).tif
- Uncropped images/A375 cells/STAT3 (overexpression of STAT3 in A375 cells).tif
- Uncropped images/A375 cells/STAT3 dimerization.tif
- Uncropped images/A375 cells/STAT3.tif
- Uncropped images/A375 cells/Twist.tif
- Uncropped images/A375 cells/cleaved-Caspase 3.tif
- Uncropped images/A375 cells/p-Akt (different dosages).tif
- Uncropped images/A375 cells/p-Akt (different treatment durations).tif
- Uncropped images/A375 cells/p-Erk (different dosages).tif
- Uncropped images/A375 cells/p-Erk (different treatment durations).tif
- Uncropped images/A375 cells/p-Jak2.tif
- Uncropped images/A375 cells/p-STAT3 (overexpression of STAT3 in A375 cells).tif
- Uncropped images/A375 cells/p-STAT3.tif
- Uncropped images/A375 cells/p-Src.tif
- Uncropped images/A375 cells/p-p38 (different dosages).tif
- Uncropped images/A375 cells/p-p38 (different treatment durations).tif
- Uncropped images/A375 cells/p38 (different dosages).tif
- Uncropped images/A375 cells/p38 (different treatment durations).tif
- Uncropped images/A375 cells/vimentin.tif
